# Supplementary material for: Comprehensive Characterization of Flavor Compounds in Dried Goji Berry (Lycium barbarum L.) Obtained from Different Origins with Different Drying Methods
Source: Metabolites. 2026 Mar 10;16(3):183. doi: 10.3390/metabo16030183 (PMC13027905; doi:10.3390/metabo16030183)
Supplement: Supplementary file 1 [file metabolites-16-00183-s001.zip]

Archive with 1 entries (1 files):
- metabolites-4079335-supplementary.pdf
